# Supplementary material for: Incidence of Cutaneous Immune-Related Adverse Events and Outcomes in Immune Checkpoint Inhibitor-Containing Regimens: A Systematic Review and Meta-Analysis
Source: Cancers (Basel). 2024 Jan 13;16(2):340. doi: 10.3390/cancers16020340 (PMC10814132; doi:10.3390/cancers16020340)
Supplement: Supplementary file 1 [file cancers-16-00340-s001.zip]

Archive with 1 entries (1 files):
- cancers-2731846-supplementary.pdf
